# Supplementary material for: Nanoformulation of Seaweed Eisenia bicyclis in Albumin Nanoparticles Targeting Cardiovascular Diseases: In Vitro and In Vivo Evaluation
Source: Mar Drugs. 2022 Sep 27;20(10):608. doi: 10.3390/md20100608 (PMC9605150; doi:10.3390/md20100608)
Supplement: Supplementary file 1 [file marinedrugs-20-00608-s001.zip]

Archive with 1 entries (1 files):
- marinedrugs-1909858-supplementary.pdf
